# Supplementary material for: Road traffic injuries in China from 2007 to 2016: the epidemiological characteristics, trends and influencing factors
Source: PeerJ. 2019 Aug 6;7:e7423. doi: 10.7717/peerj.7423 (PMC6688591; doi:10.7717/peerj.7423)
Supplement: Supplemental Information 1 [file peerj-07-7423-s001.xlsx]

## Sheet: Sheet1
Year	2007	2008	2009	2010	2011	2012	2013	2014	2015	2016
Frequency	327209	265204	238351	219521	210812	204196	198394	196812	187781	212846
Death toll	81649	73484	67759	65225	62387	59997	58539	58523	58022	63093
Injured people	380442	304919	275125	254075	237421	224327	213724	211882	199880	226430
Economic loss (Million RMB Yuan)	1198.78	1009.72	914.37	926.34	1078.73	1174.9	1038.97	1075.43	1036.92	1207.6
the death toll of road traffic accidents
motor vehicles	77696	70206	64781	62380	59673	57277	55316	54944	54279	58803
non-motor vehicles	1968	1754	1718	1600	1551	1628	2019	2311	2529	2968
pedestrians, passengers	1954	1507	1227	1222	1134	1075	1185	1247	1192	1304
other	31	17	33	23	29	17	19	21	22	18
frequency of road traffic accidents	327209	265204	238351	219521	210812	204196	198394	196812	187781	212846
mileage of highway (million kilometers)_x000b_	3.5837	3.7302	3.8608	4.0082	4.1064	4.2375	4.3562	4.4639	4.5773	4.9663
mortality rates of traffic accident
Eastern areas	39239	35383	33251	31932	30602	29386	28691	27928	27758	27821
Central areas	21086	18453	16374	15709	14917	14378	13972	13800	13820	17900
Western areas	21324	19648	18134	17584	16868	16233	15876	16795	16444	17372
China	81649	73484	67759	65225	62387	59997	58539	58523	58022	63093
Guizhou	1356	1348	1210	1136	1020	931	847	795	741	2274
GDP-per-capita (Yuan)	20505	24121	26222	30876	36403	40007	43852	47203	50251	53935
Graduates above primary school (104 persons)	5105.34	5119.81	4999.74	4903.12	4843.44	4772.42	4636.98	4408.08	4393.91	4489.74
Health agency	912263	891480	916571	936927	954389	950297	974398	981432	983528	983394
Population at the end of years (104 persons)	132129	132802	133450	134091	134735	135404	136072	136782	137462	138271
Car ownership (104 vehicles)	849.22	930.61	1087.35	1133.32	1263.75	1339.89	1504.73	1537.93	1473.12	1435.77
Death toll/person	81649	73484	67759	65225	62387	59997	58539	58523	58022	63093
traffic accident occurrence in different road surface types
Year	2010	2011	2012	2013	2014	2015
asphalt concrete pavement	25649	27957	30351	32535	34563	37361
cement concrete pavement	65039	71498	78166	84034	90084	96755
simple pavement	24787	24224	23809	23272	22758	22012
unpaved roads	74046	70484	68036	66134	63662	60301
